# Supplementary material for: Assessment of 3D Visual Discomfort Based on Dynamic Functional Connectivity Analysis with HMM in EEG
Source: Brain Sci. 2022 Jul 18;12(7):937. doi: 10.3390/brainsci12070937 (PMC9313185; doi:10.3390/brainsci12070937)
Supplement: Supplementary file 1 [file brainsci-12-00937-s001.zip]

Archive with 1 entries (1 files):
- brainsci-1687634-Supplementary Materials.pdf
